# Supplementary material for: Organoid Level Assessments of Human Primary and Metastatic Colorectal Cancer-Derived Organoids Predict Response to Chemotherapy and Chemoradiation
Source: Cancers (Basel). 2026 May 13;18(10):1587. doi: 10.3390/cancers18101587 (PMC13205027; doi:10.3390/cancers18101587)
Supplement: Supplementary file 1 [file cancers-18-01587-s001.zip]

Archive with 1 entries (1 files):
- cancers-4280245-supplementary.pdf
